# Supplementary material for: Timing of treatment in osteosarcoma: challenges and perspectives – a scoping review
Source: BMC Cancer. 2022 Sep 10;22:970. doi: 10.1186/s12885-022-10061-0 (PMC9464396; doi:10.1186/s12885-022-10061-0)
Supplement: Supplementary file 2 — Additional file 2. [file 12885_2022_10061_MOESM2_ESM.xlsx]

## Sheet: Sheet1
Appendix B. Summary of study population, characteristics, and MMAT grades.
		POPULATION				AGE								CALCULATED AGE			STUDY CHARACTERISTICS				EVENT TIMING		MMAT
Study	Level of Evidence	Total	Male	Female	Note	Mean	Standard Deviation	Median	Mode	Minimum	Maximum	Mean, Estimate per Hozo et al., 2005	Note	Mean	Population	Population Weighted Mean	Tumor Site	Tumor Type	Surgery	Additional Treatment	Raw Data	Category	Study Design	Criteria 1	Criteria 2	Criteria 3	Criteria 4	Criteria 5	Include
Amr et al., 2000	III	23	11	12	None	18.6	10.7	Not reported	Not reported	6	45	Not applicable	None	18.6	23	427.8	17 lower femur, 6 upper tibia	3 giant cell tumors, 1 malignant fibrous histiocytoma, 1 parosteal osteosarcoma, 1 periosteal osteosarcoma; remaining patients (17) conventional osteogenic sarcomas	resection arthrodesis	neoadjuvant therapy regimen from Memorial Sloan-Kettering (ifosfamide, Adriamycin, cisplatin); postop adjuvant chemo was dependent on response to presurgical chemo	limb-sparing surgery and/or early metastatectomy were instituted after presurgical chemotherapy; "the duration of symptoms ranged from 2-20 months" (symptom duration (in # of mo's) reported for each patient)	8	4	Yes	Yes	Yes	Yes	Yes	TRUE
Bacci et al., 1990	III	125	54	71	None	Not reported	Not reported	17	Not reported	1	39	18.5	None	18.5	125	2312.5	extremities: 1 radius, 19 humerus, 7 fibula, 35 tibia, 63 femur	osteosarcoma	Amputation, limb salvage, or rotation plasty; reconstruction types = prosthesis, bone grafts, rod or plate and cement	Preop chemo & postop chemo (-->)	Surgery was scheduled 3 weeks after end of preop chemo = 7 weeks after beginning of treatment (preop chemo = MTX, 6 days later cisplatinum, 48 hours after beginning of cisplatinum infusion adriamycin administered; 2nd cycle started on day 28); postop chemo started 3-5 days after surgery for amputation pts & 3 weeks after surgery for limb salvage pts; for pts who had RESECTION surgery, postop chem…	9	4	Yes	Yes	Yes	Yes	No	FALSE
Bacci et al., 2009	III	55	34	21	None	17.9	Not reported	Not reported	Not reported	3	40	Not applicable	None	17.9	55	984.5	Humerus	non-metastatic ESFT Ewing's sarcoma family tumors (ESFT)	Amputation or limb salvage	Induction chemo (3 different neoadjuvant protocols), then radiation/ surgery/surgery followed by radiation (if resection margins were inadequate (Enneking's criteria), postop adjuvant radiotherapy); if lesion inoperable or pt refused surgery, radical radiotherapy	criteria included "less than 4-week interval between biopsy and start of treatment"; duration of symptoms (mean 5.2 mo; range 0.5-24 mo; grouped into > or < 2 months)	8	4	Yes	Yes	Yes	Yes	Yes	TRUE
Bertoni et al., 2005	III	29	12	17	None	36	Not reported	32	Not reported	15	65	Not applicable	None	36	29	1044	1 scapula, 1 ilium, 1 skull, 26 in long bones (14 femur, 5 humerus, 3 tibia, 3 fibula, 1 ulna)	Dedifferentiated parosteal osteosarcoma (DPOS) (14 high-grade osteoblastic osteosarcoma, 10 fibroblastic osteosarcoma, 3 giant cell-rich osteosarcoma, 2 chondroblastic osteosarcoma); all tumors were Stage IIB	23 pts underwent "wide surgical treatment"; 2 pts had intralesional margins, 3 pts had marginal margins; 1 pt refused surgery	18 pts received chemo, 5 pts received neoadjuvant chemo, and 13 pts received adjuvant chemo	symptoms & duration were related to the time of the first hospital admission for patients with synchronous DPOS; average duration of symptoms = 20 months (range 1-84 months)	8	4	Yes	Yes	Yes	Yes	No	TRUE
Chow et al., 2000	III	14	7	7	None	Not reported	Not reported	16	Not reported	7	21	15	None	15	14	210	7 trunk & pelvis, 4 upper/lower extremity, 3 head & neck	cutaneous or subcutaenous Ewing's sarcoma	13 had definitive surgical resections (wide local excision), 1 had only had a biopsy at time of referral	all patients received chemo (unclear if pre/post-op) (ES-87, ES-92 or POG-9354 protocol); pts on the ES-87 and ES-92 protocols w/definitive resection and negative margins/microscopic residual dz received local irradiation of the operative bed over 28-34 days; the 1 biopsy patient had induction chemo, complete surgical resection, and postop radiotherapy to the tumor bed; one pt who had positive ma…	the patients who received local irradiation of the operative bed got it over 28-34 days; the mean duration of symptoms *before diagnosis* was 2 months (range 0.5-12 months);	8	4	Yes	Yes	Yes	Yes	No	TRUE
Cortes et al., 1978	II	21	11	10	None	16	Not reported	14	Not reported	Not reported	Not reported	Not applicable	None	16	21	336	12 distal femur, 1 middle femur, 3 proximal tibia, 1 distal tibia, 2 rib, 1 humerus, 1 mandible	histologically proved osteosarcoma	8 hip disarticulations, 5 mid-thigh amputations, 4 above-knee amputations, 2 complete resections, 1 shoulder disarticulation, 1 incomplete resection	Adriamycin postop	Adriamycin given "when wound healing was complete" for 3 successive days, repeated every 4-6 weeks for 6 courses; 17/21 pts were treated within 8 wks after operation; the median onset of adriamycin tx for the entire group was 2 weeks; the total cumulative adriamycin tx was received over 5-7 months (some protocol deviation occurred (table 2) 3 cases had the interval between adriamycin courses > 6w…	9	3	Yes	Yes	Yes	No	No	FALSE
Daecke et al., 2005	III	39	18	21	None	Not reported	Not reported	15.5	Not reported	5	59	23.75	None	23.75	39	926.25	34 forearm, 5 hand	subgroup 1: high-grade central osteosarcoma; subgroup2: unconventional osteosarcoma	the group of 33 has 22 local resections, 9 amputations, 2 none/unknown; reporting for the group of 6 pts very confusing but total 27/39 patents had local resections	24 pts with high-grade had neoadjuvant chemo (COSS protocols); 2 had the neoadjuvant regiment after surgery (osteosarcoma was not suspected); 4 of the atypical high grade tumors got chemo (pre/post surgery uncelar)	Date of biopsy was recorded; duration of symptoms before biopsy was recorded; dates of any operations related to the tumor recorded; time lapse between symptoms and diagnosis ranged from 0-20 months	2	4	Yes	Yes	Yes	Yes	Yes	TRUE
Daugaard et al., 1987	III	87	60	27	None	Not reported	Not reported	Not reported	12.5	Not reported	Not reported	Not applicable	None	Excluded from age summary statistics due to insufficient reporting			12 upper extremity (10 proximal, 2 distal), 34 lower extremity (19 proximal, 15 distal), 27 pelvis, 3 spine, 3 scapula and clavicle, 6 ribs, 2 skull	Ewing's sarcoma	unclear (aside from 4 amputations; see add'l tx -->	83 patients had radiation therapy for primary lesions; 3 patients were amputated (plus a 4th amputation after radiation therapy); "out of 74 pts w/localized disease, 32 received adjuvant chemo"	treatment delay was defined as the time from the first symptom to the admission to the tumour centre; mean treatment delay 5 months (range 0-48 months); 13 pts had tumour dissemination at time of diagnosis but the delay in those cases did not differ from that in the other patients (median 4 months (2-17) vs 5 months (0-48); "in our data there was no significant correlation between delay and survi…	6	4	Yes	Yes	Yes	Yes	Yes	TRUE
Donati et al., 2004	III	60	30	30	None	Not reported	Not reported	23	Not reported	8	66	30	None	30	60	1800	15 whole hemipelvis, 29 iliac wing, 7 "centrally located in the periacetabular bone", 9 ischium/pubic bone	30 osteoblastic osteosarcomas, 20 chondroblastic osteosarcomas, 3 fibroblastic, 3 teleangectatic, 3 small cell osteosarcomas, 1 giant cell-rich osteosarcoma	16 hindquarter amputations, 14 internal hemipelvectomy's (30/60 treated nonoperatively)	48 patients received chemo (variety of protocols); 29/35 localized patients received chemo; of the 30 nonoperatively treated patients, 6 received radiotherapy	presenting symptoms were pain duration for less than 3 months in 20 patients, and pain between 3 and 6 months in 20 patients. Ten patients had pain more than 6 months but less than one year, and 10 patients had pain for more than 1 year. Forty-four patients complained of a mass, while 27 had signs of peripheral nerve involvement	8	4	Yes	Yes	Yes	Yes	Yes	TRUE
Evans et al., 2020	III	2442	1472	970	None	18	Not reported	Not reported	Not reported	13	32	Not applicable	None	18	2442	43956	Lower limb = 1536 (82.8%) Upper limb = 319 (17.2%)	Osteosarcoma NOS = 1216 (66.1%) Chondro/fibroblastic = 370 (20.1%) Telangiectatic = 78 (4.2%) Central = 108 (5.9%) Surface/juxtacortical = 68 (3.7%)	Limb salvage surgery = 1855 Amputation = 587	Adjuvant chemo (limb salvage) = 1762 (95.6%) Adjuvant chemo (amputation) = 521 (89.4%) Adjuvant chemo before (limb salvage) = 558 (37.3%) Adjuvant chemo before (amputation) = 170 (38.7%) Adjuvant chemo after (limb salvage) = 162 (10.8%) Adjuvant chemo after (amputation) = 88 (20%) Adjuvant chemo before + after (limb salvage) = 777 (51.9%) Adjuvant chemo before + after (amputation) = 181 (41.2%)	Days from Dx to surgery (limb salvage) = 96.1 (94.1-98.1) Days from Dx to surgery (amputation) = 91.8 (87.6 - 96.1) Days from dx to treatment commencing (limb salvage) = 20.5 (19.4 - 21.5) Days from dx to treatment commencing (amputation) = 22.4 (20.3 - 24.5)	6	4	Yes	Yes	Yes	Yes	Yes	TRUE
Feng et al., 2013	III	16	10	6	None	37.1	Not reported	Not reported	Not reported	15	58	Not applicable	None	37.1	16	593.6	6 cervical spine, 6 thoracic spine, 4 lumbar spine	spinal osteosarcoma	7 en bloc spondylectomies, 9 piecemeal resections	14 had preop chemo; all patients received postop chemo; 14 patients received postop photon radiotherapy	the period of symptoms between onset and diagnosis ranged from 0.5 months to 14 months (median 4.3 months); "three months following their surgical procedure, most patients' pain eased or gradually disappeared"	2	4	Yes	Yes	Yes	Yes	No	TRUE
Fuchs et al., 1998	II	171	107	64	None	Not reported	Not reported	Not reported	Not reported	Not reported	Not reported	Not applicable	79 patients older than 15 and 92 patients 15 or younger	Excluded from age summary statistics due to insufficient reporting			73 distal femur, 47 proximal tibia, 18 proximal humerus, 12 fibula, 21 "all other sites"	de novo high-grade central etremity osteosarcoma	96 ablative, 69 limb-salvage (6 no surgery)	neoadjuvant chemo COSS-protocols (COSS-80,82,86)	pts were eligible if they "were registered within three weeks of biopsy of a primary"; low risk tumors tx w/doxorubicin on consecutive days (weeks 1,11,20,29) and cisplatin as 5 hr infusions (weeks 5,8,15,24), plus MTX with leucovorin (weeks 3,4,13,14,18,19,22,23,27,28,31,32); high risk patients had additions of ifosfamide as 1 hr infusions 2 days prior to every cisplatin; high risk patients had …	44354	3	Yes	Yes	Yes	Yes	Yes	TRUE
Fuchs et al., 2009	II	43	29	14	None	34.4	Not reported	17.9	Not reported	11	66	Not applicable	None	34.4	43	1479.2	16 ilium, 9 sacroiliac joint, 10 acetabulum, 5 ischium, 2 pubic bone, 1 sacrum	all high grade; 20 chondroblastic, 10 fibroblastic, 11 osteoblastic, 1 giant cell-rich and 1 small cell osteosarcoma	29 internal hemipelvectomies, 14 external hemipelvectomies	36 pts had neo(? unclear)-adjuvant chemo (adriamycin, cisplatin, high-dose MTX); 11 pts had radiotherapy	the mean duration of symptoms was 6 months (range 0-15 mo); recorded yearly rates of recurrence; "we found tumor size, represented by the greatest tumor dimension, predicted outcome and was negatively associated with the dev of local recurrence and metastasis...This also may be reflected in the long duration of symptoms until the diagnosis was established, which averaged 6 months"	44235	4	Yes	Yes	Yes	Yes	Yes	TRUE
Gasparini et al., 1994	III	121	72	49	None	Not reported	Not reported	13	Not reported	1	45	18	None	18	121	2178	37 trunk (vertebra, rib, scapula and clavicula),33 distal limbs (distally from elbow or knee), 23 humerus or femur (proximal limbs), 19 pelvic bones, 9 skull	Monostotic Ewing's sarcoma	wide or marginal surgery or "radical surgical resection"	chemotherapy given to all patients (included adriamycin, vincristine, and cyclophosphamide); 75 received radiotherapy, 38 had surgical resection plus radiotherapy (and 8 only received radical surgery)	First program: following "local therapy", received adjuvant chemo for 18 months, alternating between adriamycin and vincristine+cyclophosphamide monthly; Second program: chemo started earlier during the 3rd week from the start of radiation, and "consisted of alternating monthly cycles of ADM and VCR, CPM and VCR"; Third program: chemo "was given over 2 months before local modality, after a diagno…	9	4	Yes	Yes	Yes	Yes	Yes	FALSE
Guo et al., 1981	IV	12	9	3	None	Not reported	Not reported	Not reported	Not reported	13	60	Not applicable	None	Excluded from age summary statistics due to insufficient reporting			1 scapula, 2 humerus, 1 tibia, 2 lower femur, 1 middle shaft of radius; remaining 5 cases did not record body site; "various sites"	2 chondrosarcomas, 4 osteosarcomas, 1 giant cell sarcoma, 1 Ewing's tumour, 1 fibrosarcoma, 3 soft tissue sarcomata	radical local resection	unclear	the duration of illness was from 2 months to 2 years	9	4	Yes	Yes	0	Yes	0/ NA?	TRUE
Ham et al., 2000	II	40	19	21	None	Not reported	Not reported	38	Not reported	13	83	43	None	43	40	1720	pelvis (including sacrum)	osteosarcoma (42.5% chondroblastic, 32.5% osteoblastic, 20% fibroblastic, 5% telangiectatic)	3 categories: excochleation, hemipelvectomy, and limb salvage resection of the pelvis	26 of the 33 patients with stage IIB tumors were treated with surgical resection and/or chemotherapy with curative intent; 7/33 stage IIB pts had palliative procedures (radiation therapy in 2 pts, decompression of a large tumor in 1 pt, and pain relief only in 4 pts); neoadjuvant chemo was administered in 11/17 pts who had surgical excision,2 additional pts had postop chemo only; 2/3 of pts who h…	when no operative procedure had been performed but the primary treatment had been chemo, the interval to local progression of the tumor in case of initial regression or cessation of growth was determined from the date of the first delivery of chemo; "at initial presentation" all pts had pain; the median duration of symptoms was 4 months (range 1-36 mo); Table 2 shows prognostic factor of complain…	44235	4	Yes	Yes	Yes	Yes	Yes	TRUE
Hu et al., 2010	III	18	12	6	None	48	Not reported	Not reported	Not reported	34	65	Not applicable	None	48	18	864	thoracolumbar & lumbar spine	6 primary spinal tumors (2 plasmomas, 2 giant cell tumors, 1 chondrosarcoma, 1 Ewing's sarcoma) & 12 metastatic spinal tumors (2 renal cancer, 2 lung cancer, 2 breast cancer, 2 prostatic cancer, 1 thyroid cancer, 1 abdominal leiomyosarcoma, and 2 of unknown origin) (all 12 metastatic tumors were solitary osseous metastasis	15 total en bloc spondylectomies, 3 bulk vertebrectomies	not reported explicitly - "1 pt with Ewing's sarcoma died due to distant mets 1 year after surgery and postop cheo" - "two patients with plasmoma received post-op chemo"	all patients experienced low back pain for 2 weeks to 6 months before final diagnosis	2	4	No	Yes	Yes	Yes	No	TRUE
Hu et al., 2020	III	220	137	83	None	Not reported	Not reported	18	Not reported	10	39	21.25	None	21.25	220	4675	Distal femur = 136 (61.8%) Proximal tibia = 84 (38.2%)	Osteoblastic = 148 (67.3%) Chondroblastic = 43 (19.5%) Fibroblastic = 15 (6.8%) Others = 14 (6.4%)	En bloc resection	Adjuvant chemotherapy, post-operative chemotherapy (chemotherapy protocol is IOR/OS-4 (HDMTX – CDP –ADM –HDIFO)	The median of symptom interval was 64.5 (Q1-Q3:42–88) days (mean, 74 days; range, 23–366 days) In nonparametric test (Table 2), increased symptom interval was associated with higher incidence of metastases at diagnosis (p = 0.008). Delayed surgery: <14 days = 117 (19.5%) > 14 < 21 days = 94 (6.8%) >21 days = 9 (6.4%) Delayed adjuvant chemo: < 14 days = 42 (19.1%) >14 < 21 days = 94 (42.7%) > 21 d…	2	3	Yes	Yes	Yes	No	Yes	TRUE
Jamshidi et al., 2017	IV	7	4	3	None	25.1	Not reported	Not reported	Not reported	7	49	Not applicable	None	25.1	7	175.7	2 diaphyseal humerus, 2 proximal radius, 2 diaphyseal femur, 1 distal femur	Florid reactive periostitis (FRP)	no surgery	limb rest & anti-inflammatory therapy	the duration of symptoms before referral to our center ranged from one to six months; table 1 includes duration of pain in months for each patient	8	1	Yes	Yes	Yes	Yes	Yes	TRUE
Kager et al., 2010	III	28	16	12	None	Not reported	Not reported	3.9	Not reported	2.2	4.9	3.725	None	3.725	28	104.3	12 femur, 10 humerus, 5 tibia	high-grade central osteosarcoma; most frequent subtype osteoblastic osteosarcoma (13)	9 limb salvage procedures (3 marginal resections + 6 wide or radical resections), 15 ablative procedures with wide or radical resections (7 rotationplasties, 8 amputations); 3 patients did not have surgery	all pts had chemo; 25 received local therapy (surgery 24, radiotherapy 1); 22 had neoadjuvant chemo, 2 had up front surgery and received adjuvant chemo only	the duration of symptoms…before diagnostic biopsy was reported...median duration of symptoms was 4 (range, 1 to 12) weeks; "all patients received chemotherapy, which was initiated at a median of 7 (range, 1 to 43) days after diagnostic biopsy; table 1 shows duration of symptoms in wks for 23/27 pts (4 are not known); "there was no correlation between patient's age or gender, duration of symptoms.…	2	4	Yes	Yes	Yes	Yes	Yes	TRUE
Kozlowski et al., 1988	IV	21	11	10	None	11.4	4.5	12	12	0.5	18	Not applicable	reported invidually in Tables 1 and 2 without summary statistics	11.4	21	239.4	hand	Ewing's sarcoma (n = 3); aneurysmal bone cyst (n = 5); osteoid osteoma (n = 6); epidermoid cyst (n = 2) (not reported in table); uncommon tumors (n = 5)	reported individually in Tables 1 and 2 as applicable, paper focused on DDx rather than treatment, typically curettage and grafting (n = 4)	chemotherapy to an unspecified regimen (n = 1) (Case 18, Table 2, 142)	paper lists timing of various events on an individual basis in Tables 1 and 2 in inconsistent language and without summary statistics	9	1	Yes	Yes	Yes	Yes	Yes	TRUE
Lawrence et al., 1993	IV	47	23	24	None	12	Not reported	Not reported	Not reported	4	20	Not applicable	None	12	47	564	distal femur (n = 20); proximal tibia (n = 15); proximal humerus (n = 7); distal tibia (n = 2); distal ulna (n = 1); distal radius (n = 1); distal fibula (n = 1) (43)	osteoblastic osteosarcoma (n = 45); telangiectatic osteosarcoma (n = 1); chondroblastic osteosarcoma (n = 1) (43)	salvage surgery (n = 42); amputation (n = 3); no surgery (n = 2) (44)	pre-operative chemo (n = 47) to two specified regimens (44)	diagnosis to surgery: "The mean length of time from diagnosis to surgery was 10 (range, 5-13) weeks." (44)	7	4	Yes	Yes	Yes	Yes	Yes	TRUE
Lee et al., 2009	IV	288	196	92	None	Not reported	Not reported	Not reported	Not reported	Not reported	Not reported	Not applicable	0-12 (n = 54); 12-15 (n = 69); 16-39 (n = 149); >40 (n = 16) (Table I, 341)	Excluded from age summary statistics due to insufficient reporting			distal femur (n = 143); proximal tibia (n = 70); proximal humerus (n = 28); proximal fibula (n = 23); proximal femur (n = 8); other (n = 16) (Table I, 341)	osteoblastic (n = 249); chondroblastic (n = 17); fibroblastic (n = 10); other (n = 12) (Table I, 341)	definitive surgery (n = 288)	pre- and post-operative chemo to a specified regimen (n = 288)	chemo to surgery: "Definitive surgery was scheduled between weeks 10 and 12." (341) treatment and follow up: "The scheduled duration of chemotherapy was 29 weeks for good responders and 33 weeks for poor responders. After completing chemotherapy, patients were followed up for 2 years with monthly radiographs of the chest and the operated limb. CT of the chest and a whole-body bone scintigraphy we…	7	3	Yes	Yes	Yes	Yes	Yes	FALSE
Letaief et al., 2020	III	85	53	32	None	17	9	Not reported	Not reported	1	62	Not applicable	None	17	85	1445	Distal femur = 51 (60%) Proximal tibia = 26 (30%) Proximal humerus = 8 (10%)	Osteoblastic conventional = 66 (77%) Chondroblastic = 8 (9.4%) Anaplastic = 4 (7%) Telangiectatic = 3 (3.5%) Fibroblastic = 2 (2.4%) High grade intramedullary = 2 (2.4%)	Limb salvage surgery = 34 (40%) Amputation = 31 (36.5%)	Methotrexate neo-adjuvant = 68 (80%) Other chemo regiments (adriamycin-cisplatinum-ifosfamide) = 17 (20%) Adjuvant chemo = 76 patients	At initial presentation, males had an average 97 days history of symptoms and girls 113 days. Time to start of treatment was 27 days (±15 days, range 3 days to 85 days) after the bone biopsy. Median treatment time (neo-adjuvant chemo) duration was 12 weeks Surgery was performed after a median time of 31 days (range, 6 days to 380 days) after the neoadjuvant treatment. Adjuvant chemotherapy was re…	44202	4	Yes	Yes	Yes	Yes	Yes	TRUE
Liao et al., 2019	IV	22	15	7	None	Not reported	Not reported	55.5	Not reported	Not reported	Not reported	Not applicable	None	Excluded from age summary statistics due to insufficient reporting			chest wall (n = 3); latissimus dorsi (n = 2); erector spinae (n = 1); retreperitoneum (n = 1); upper extremity (n = 2); lower extremity (n = 13) (2)	extraskeletal osteosarcoma (n = 22)	local resection (n = 2); wide resection (n = 17); amputation (n = 3) (Table 1, 3)	adjuvant chemo (n = 15); neoadjuvant and adjuvant chemo (n = 3); no chemo (n = 4) (Table 1, 3)	follow up: "All patients were observed starting at 1 month after completion of treatment, then every 3 months for the first year, and every 6 months thereafter." (2) survival: "Patients were followed-up until death or June 1, 2016. The median follow-up time for all patients was 48.5 months. At the time of analysis, a total of 9 (40.9%) patients had died and each died of cancer. The 3-year and 5-y…	9	3	Yes	Yes	Yes	Yes	Yes	FALSE
Makley et al., 1988	III	166	85	81	None	Not reported	Not reported	Not reported	Not reported	Not reported	Not reported	Not applicable	0-10 (n = 46); 11-14 (n = 57); >15 (n = 63) (Table 1, 147)	Excluded from age summary statistics due to insufficient reporting			humerus (n = 8); radius (n = 2); femur (n = 92); tibia (n = 54); fibula (n = 9); OS calcis (n = 1) (Table 1, 147)	osteoblastic (n = 51); chondroblastic (n = 16); fibroblastic (n = 14); anaplastic (n = 39); unknown (n = 46) (Table 1, 47)	all patients underwent resection, surgery type is reported by tumor site in Table 2 (47) conventional (n = 155); limb salvage (n = 11) (Table 3, 148)	all patients were randomized to one of two specified post-operative chemo regimens	symptoms to surgery: 0-1 mo (n = 37); 2 mo (n = 39); 3+ mo (n = 55) (Table 3, 148) biopsy to surgery: 0-4 days (n = 63); 5-8 days (n = 56); 9+ (n = 47) (Table 3, 148) Table 4 (149) also reports the same statistics for the femur and tibia groups in particular	7	2	Can't tell	Can't tell	Yes	No	Yes	TRUE
Nakano et al., 1999	IV	20	Not reported	Not reported	Did not breakout population by sex	16.8	Not reported	Not reported	Not reported	8	42	Not applicable	None	16.8	20	336	distal femur (n = 14); proximal tibia (n = 3); proximal fibula (n = 2); distal fibula (n = 1) (n = 27)	osteosarcoma	amputation (n = 3); wide resection (n = 14); intralesional resection (n = 3) (27)	pre-operative chemo to a specified protocol (n = 20) (27)	time on chemo: "The good responders to the preoperative chemotherapy with HIRP were treated for over 6 months. A total of 13 of the 20 cases treated with HIRP received 6 months or more of preoperative chemotherapy." (27) survival: "The overall disease-free 5-year survival rates for patients treated with HIRP combined with systemic chemotherapy was 56%, and this group contained 6 patients at stage…	9	4	Yes	Yes	Yes	Yes	Yes	FALSE
Ozaki et al., 2002	IV	22	9	13	None	Not reported	Not reported	17	Not reported	5	55	23.5	None	23.5	22	517	Twenty-two patients with osteosarcoma of the spine (15 with tumors of the sacrum and 7 with tumors at other sites) (1069)	osteosarcoma	resection w/ marginal margin (n = 3); resection w/ intralesional margin (n = 7); resection w/ wide marge (n = 2); internal hemipelvectomy (n = 1); no operation (n = 10) (Table 1, 1071)	chemotherapy (n = 22); radiotherapy (n = 8) (Table 1, 1071)	Symptoms to diagnosis: "period of symptoms between onset and diagnosis ranged from 2 months to 18 months (median, 5.0 months)" (1073) Diagnosis to mets: documented on an individual basis (Table 1, 1071) Survival: "Nineteen of 22 patients (86%) patients survived > 1 year, and 3 patients survived > 6 years." (1076)	2	4	Yes	Yes	Yes	Yes	Yes	TRUE
Ozaki et al., 2003	IV	67	41	26	None	Not reported	Not reported	20	Not reported	10	63	28.25	None	28.25	67	1892.75	pelvis (ilium, acetabulum, pubis, and ischium) while excluding osteosarcomas of the sacrum (335)	osteosarcoma	resection (n = 38); hemipelvectomy (n = 12); no operation (n = 17) (Table 1)	11 patients received irradiation: 2 following limb-sparing resection, 2 following hemipelvectomy, 7 definitively (336)	Symptoms to diagnosis: "Information on symptoms was available for 38 patients. The most common symptom was pain. The period of symptoms between onset and diagnosis ranged between 0.5 and 24 months (median, 3.7 months)." (336) Chemo to surgery: "The scheduled duration of chemotherapy ranged from 24 to 38 weeks. Definitive surgery was scheduled to take place between weeks 9 and 18 in the COSS-80 st…	2	4	Yes	Yes	Yes	Yes	Yes	TRUE
Parry et al., 2016	IV	121	47	74	None	29.3	Not reported	Not reported	Not reported	9	76	Not applicable	None	29.3	121	3545.3	pelvis, detailed locations are available in Table I (556)	osteosarcoma: primary (n = 74), secondary to Paget's disease (n = 22), secondary to previous pelvic radiation (n = 25) (555)	limb salvage (n = 34); hindquarter amputation (n = 19) (Fig. 2, 557)	chemotherapy (n = 30); chemotherapy and radiotherapy (n = 11); radiotherapy (n = 2) (Fig. 2, 557)	Symptoms to diagnosis: "The mean duration of symptoms was 33 weeks (4 to 364), 40 weeks (4 to 364) for primary tumours and 26 weeks (8 to 52) for secondary tumours." (556) Survival: "The mean follow-up for all patients was 2.2 years (six months to 29 years) and for survivors was 6.6 years (six months to 29 years). The estimated disease-specific survival for all patients was 27.2% at five years an…	2	3	Yes	Yes	Yes	No	Yes	TRUE
Perret et al., 2020	III	37	25	12	None	42	Not reported	Not reported	Not reported	21	75	Not applicable	None	42	37	1554	Femur = 14 (38%) Tibia = 7 (19%) Humerus = 3 (8%) Maxilla/mandible = 6 (16%) Pelvis = 5 (13%) Spine = 2(6%)	Not specified	None	Oral metronomic etoposide (main treatment) Previous chemo: Most patients had received doxorubicin (n = 37, 100%), ifosfamide (n = 32, 86.5%) and cisplatin (n = 36, 97%). Twenty‐one patients (57%) had also previously received intravenous etoposide. Five patients had received one or more MKIs (sorafenib, sunitinib, regorafenib or cabozantinib).	Overall, the median time between the diagnosis of metastases and the initiation of oral metronomic etoposide was 10 months (range: 0–160) The median duration of treatment with oral metronomic etoposide was 3.1 months (range: 0–30)	6	4	Yes	Yes	Yes	Yes	Yes	FALSE
Picci, Bacci et al., 1997	IV	441	253	188	None	Not reported	Not reported	Not reported	Not reported	Not reported	Not reported	Not applicable	MFH 21 < 20 years, 30 > 20 years; osteosarcoma 332 < 20 years, 58 > 20 years (Table 1, 1108)	Excluded from age summary statistics due to insufficient reporting			osteosarcoma femur (n = 208), tibia (n = 103), humerus (n = 51), fibula (n = 22), other (n = 6) (Table 1, 1108)	MFH (n = 51); osteosarcoma (n = 390) (1107)	osteosarcoma limb salvage (n = 326) (Table 2, 1111)	pre- and post-operative chemotherapy to three specified regimens (n = 326) (Table 2, 1111)	Chemo to surgery: "Surgery was performed three weeks after the last cycle of chemotherapy and after a complete restaging of the lesion." (1108) Surgery to chemo: "Postoperative chemotherapy was started three to 21 days after surgery (Figure 2). " (1108) Follow up: "After completion of chemotherapy, all patients were followed in the outpatient clinic with the above-cited radiographs every two mont…	44354	3	Yes	Yes	Yes	No	Yes	FALSE
Picci, Bohling et al., 1997	IV	118	71	47	None	Not reported	Not reported	Not reported	Not reported	Not reported	Not reported	Not applicable	59 < 15, 59 > 15 (Table 1, 1554)	Excluded from age summary statistics due to insufficient reporting			femur (n = 42), tibia (n = 24), fibula (n = 23), metatarsal (n = 3), humerus (n = 17), radius (n = 4), ulna (n = 3), metacarpal (n = 2) (Table 1, 1554)	Ewing's sarcoma (1553)	resection (n = 104), amputation (n = 12), rotationplasty (n = 2) (1554)	pre-operative chemotherapy to three specified regimens (n = 118); post-operative radiation therapy (n = 32); post-operative chemotherapy (n = 118) (1554)	Diagnosis to mets: "The mean interval from diagnosis to first relapse (local or metastases) was 24 months (range, 6 to 64)." (1555) Survival: "The estimated 5-year disease-free survival rate of the patients was 62%." (1555)	9	3	Yes	Yes	Yes	No	Yes	FALSE
Puhaindran and Pho, 2014	IV	9	3	6	None	10	Not reported	Not reported	Not reported	7	13	Not applicable	None	10	9	90	osteosarcomas around the knee distal femur (n = 7), proximal tibia (n = 2) (499)	osteosarcoma (499)	limb salvage (n = 9) (499)	pre- and post-operative chemotherapy to various unspecified regimens (n = 9) (500, 502)	Surgery to chemo: "Chemotherapy was recommenced within 3 weeks of surgery. Those with lung metastases underwent thoracotomy and excision of the pulmonary metastases soon after the limb salvage procedure." (502) Surgery to full weight bearing: documented on an individual basis (Table 1, 503) Survival: "Four out of the 9 patients died from metastatic disease, and the 5 surviving patients have no ev…	9	3	Yes	Yes	Yes	No	Yes	FALSE
Puri et al., 2012	IV	32	24	8	None	15	Not reported	Not reported	Not reported	2	35	Not applicable	None	15	32	480	femur (n = 17), tibia (n = 11), humerus (n = 3), ulna (n = 1) (982)	Ewing's sarcoma (n = 16), osteosarcoma (n = 16) (982)	resection and re-implantation of irradiated host bone (n = 32) (982)	pre-operative chemo (n = 32) (984)	Surgery to union: "The mean time to union for all osteotomy sites was 7.3 months (3 to 28). The mean time to union of the metaphyseal osteotomy sites was 5.8 months (3 to 10) and of the diaphyseal osteotomy sites it was 9.5 months (4 to 28), leaving one diaphyseal site that is still not united (case 32)." (985) Surgery to weight-bearing: "mean period until the start of full weight-bearing was 6.8…	9	3	Yes	Yes	Yes	No	Yes	FALSE
Puri et al., 2014	IV	106	69	37	None	Not reported	Not reported	32	Not reported	2	64	32.5	None	32.5	106	3445	pelvis (n = 106) (27)	chondrosarcoma (n = 65), Ewing's sarcoma (n = 25), osteosarcoma (n = 10), synovial sarcoma (n = 3), malignant fibrous histiocytoma (n = 1), high grade sarcoma (n = 1), epithelioid hemangiothelioma (n = 1) (27)	limb sparing resection (n = 103), intralesional surgery (n = 3) (27)	pre-operative chemo (n unspecified), post-operative radiotherapy (n = 11) (28)	Survival: "Sixty patients are currently alive, 46 being continuously free of disease. The follow up of the survivors ranges from 24 months to 122 months (median 47 months, mean 55 months). Disease free survival was 56% at 5 years and overall survival was 67% at 5 years" (29)	9	3	Yes	Yes	Yes	No	Yes	FALSE
Puri et al., 2018	IV	738	521	217	None	19	Not reported	Not reported	Not reported	3	64	Not applicable	None	19	738	14022	long bones (n = 720), pelvis (n = 12), other (n = 6) (Table 1, 301)	high grade osteosarcoma (300)	limb salvage (n = 552), amputation (n = 186) (Table 1, 301)	pre-operative chemotherapy (n = 738) (300); post-operative chemotherapy (n = 676) to two specified regimens (301)	Chemo to surgery: "Surgery was done after cycle 3 of chemotherapy." (300) Survival: "At the time of last follow up for these (738) patients, 374 patients were alive, 346 had died and 18 were lost to follow up. All survivors had a minimum follow up 3 years (range 36-132 months) with a mean follow up of 72 months." (301)	44354	3	Yes	Yes	Yes	No	Yes	FALSE
Pylkkanen et al., 1997	IV	36	21	15	None	28	Not reported	Not reported	Not reported	5	62	Not applicable	None	28	36	1008	femur (n = 12), tibia (n = 9), facial bones (n = 5), humerus (n = 3), pelvis (n = 3), extraskeletal (n = 2), vertebral column (n = 1), rib (n = 1) (Table 3, 56)	osteosarcoma (n = 36) (54)	amputation (n = 15), resection (n = 12), intralesional (n = 2), hemipelvectomy (n = 1) (Table 2, 55)	pre- and post-operative chemo (55); radiotherapy (n = 3) (55)	Symptoms to diagnosis: "The average duration of the symptoms before diagnosis was 3.2 months (range: 0.5-12 months)." (56) Survival: "The overall 5- and 10-year survival of all 36 patients was 44.4% and 33.6%, respectively (Fig. 1). The 5- and 10-year disease-free survival for 29 patients with non-metastatic disease at the diagnosis was 46.7%. None of the patients diagnosed before 1970 lived for …	2	3	Yes	Yes	Yes	No	Yes	TRUE
Raghavan et al., 2020	IV	44	27	17	None	Not reported	Not reported	Not reported	Not reported	Not reported	Not reported	Not applicable	3 < 10, 41 > 10 (Table 1, 336)	Excluded from age summary statistics due to insufficient reporting			femur (n = 25), tibia (n = 16), humerus (n = 3) (Table 1, 336)	osteosarcoma (n = 44) (Table 1, 336)	limb-salvage (n = 44) (335)	pre- and post-operative chemo to a specified regimen (n = 44) (335, 336)	Chemo to surgery/Surgery to chemo: "After 3-4 cycles of chemotherapy, LSS is done. Remaining cycles of chemotherapy are given once surgical wound heals." (336) Chemo to surgery: "The number of cycles of [neoadjuvant chemotherapy] as a prognostic factor was not demonstrated in previous studies. In our study, only 10 patients (24%) received more than four NACT cycles. The reason for the delay in su…	9	3	Yes	Yes	Yes	No	Yes	FALSE
Rao et al., 1978	IV	8	4	4	None	58.7	Not reported	Not reported	Not reported	Not reported	Not reported	Not applicable	None	58.7	8	469.6	thigh (n = 4), shoulder (n = 1), scapular area (n = 1), calf (n = 1), antecubital fossa (n = 1) (Table 1, 1489)	extraosseous osteosarcoma (n = 8)	reported on an individual basis, primarily excisions (Table 1, 1489)	chemo for mets, immunotherapy (Table 1, 1489) (1492)	Symptoms to diagnosis: "A history of previous trauma was conspicously absent. The duration of the swelling, prior to diagnosis was one and one-half months in four patients, and five months in another. The remaining patients had the swelling for approximately three, six, and eleven years prior to diagnosis." (1488-1489) Symptoms to diagnosis: "In our series, the median duration of the symptoms bef…	2	4	Yes	Yes	Yes	Yes	Yes	TRUE
Rosen et al., 1982	IV	57	Not reported	Not reported	Did not breakout population by sex	Not reported	Not reported	Not reported	Not reported	Not reported	Not reported	Not applicable	None	Excluded from age summary statistics due to insufficient reporting			femur (n = 28), tibia (n = 15), humerus (n = 13), fibula (n = 1) (1224)	osteosarcoma	resection (n = 17), rotationplasty (n = 3) amputation (n = 13) (1224)	pre- and post-operative chemo to the T-10 protocol (1224)	Chemo to surgery: the T-10 protocol calls for 4 weeks of HDMTX prior to surgery (Fig. 1, 1223) Survival: "The 93% disease-free survival rate at a median of 20 months from the start of chemotherapy reported here may not be significantly different from the diseasefree survival rate of 84% previously reported for patients undergoing T-7 chemotherapy" (1228)	9	3	Yes	Yes	Yes	No	Yes	FALSE
Rosen, 1985	IV	208	Not reported	Not reported	Did not breakout population by sex	Not reported	Not reported	Not reported	Not reported	3	57	Not applicable	182 < 21, 26 > 21, range: 3-57 (661)	Excluded from age summary statistics due to insufficient reporting			unspecified	osteosarcoma	resection	pre- and post-operative chemo to four specified regimens (Table 1, Table 2, 662)	Chemo to surgery: dependent on pre-operative chemotherapy regimen, e.g., T-12 pilot chemotherapy protocol called for 10 weeks prior to surgery while the T-10 protocol called for 40 weeks (Fig. 2, 661)	9	1	Yes	Yes	Yes	Yes	Yes	FALSE
Saeter et al., 1991	IV	97	64	33	None	Not reported	Not reported	16	Not reported	6	36	18.5	None	18.5	97	1794.5	femur (n = 55), tibia (n = 26), fibula (n = 3), humerus (n = 12), radius (n = 1) (Table 2, 1768)	osteosarcoma	resection (73%), limb salvage (23%) (1770)	pre- and post-operative chemo to the T-10 protocol (1768)	Symptoms to diagnosis: "The mean duration from onset of symptoms to diagnosis was 3.4 months (range, 1 to 14 months)." (1767) Pre-operative treatment: "For all 97 patients, median duration of preoperative treatment (from biopsy date to date of surgery) was 34 days (range, 12 to 391 days). Of three patients who had a preoperative time period longer than 100 days, two had the delay due to the plann…	2	3	Yes	Yes	Yes	No	Yes	TRUE
Sathiyamoorthy and Ali, 2012	IV	20	11	9	None	17.1	Not reported	Not reported	Not reported	5	48	Not applicable	None	17.1	20	342	femur (n = 7), humerus (n = 3), tibia (n = 4), fibula (n = 1), iliac crest (n = 1), pubis (n = 1), sacrum (n = 1), mandible (n = 1), soft tissue of thigh (n = 3) (481)	osteosarcoma, osteoblastic (n = 20) (481)	resection (481)	pre- and post-operative chemo (482)	Symptoms to diagnosis: "Clinically, all patients except 1 presented with pain for the duration of 1–6 months." (482)	2	1	Yes	Yes	Yes	Yes	Yes	TRUE
Schulte et al., 1999	IV	27	17	10	None	Not reported	Not reported	17	Not reported	5	36	18.75	None	18.75	27	506.25	femur (n = 19), fibula (n = 1), tibia (n = 1), pelvis (n = 2), cervical spine (n = 1), humerus (n = 2), rib (n = 1) (Table 1, 1638)	osteosarcoma, chondroblastic (n = 8), osteoblastic (n = 16), mixed (n = 2), teleangiectatic (n = 1) (Table 1, 1638)	limb salvage (n = 18), amputation (n = 2), rotationplasty (n = 5) (Table 1, 1638)	pre-operative chemo to COSS 86c or COSS 96 protocols (1638)	Biopsy to chemo: "Biopsy was performed within 5 d afterthe initial PET scanning,andchemotherapywas initiated within 14 d thereafter." (1638) Chemo to surgery: "All patients in the study were examined with a second PET scan immediately before surgical treatment of the tumor. The minimum interval to the last combined administration of ifosfamide/ cisplatinum was 12d; the maximum interval was 18d." …	9	3	Yes	Yes	Yes	No	Yes	FALSE
Sordillo et al., 1983	IV	48	23	25	None	Not reported	Not reported	51	Not reported	6	80	47	None	47	48	2256	thigh and buttock (n = 26), popliteal region (n = 2), foot (n = 1), upper extremity (n = 11), trunk (n = 5), face (n = 1), breat (n = 2) (728)	extraosseous osteosarcoma (n = 48) (727)	wide resection only (n = 33), wide resection w/ radiation (n = 4), amputation (n = 6) (Table 3, 723)	wide resection w/ radiation (n =4), radiation only (n = 2) (Table 3, 723)	Symptoms to diagnosis: "The median time from the onset of symptoms to diagnosis was four months, although nine patients related a history of chronic pain at the tumor site from 2- 1 5 years before diagnosis." (728) *relevant histories are related in detail on p. 728 Surgery to mets: reported on a group basis based on initial therapy (Table 3, 732) Survival: "The median survival of the 45 patients…	2	4	Yes	Yes	Yes	Yes	Yes	TRUE
Stein, 1975	IV	46	26	20	None	26.7	Not reported	16	Not reported	5	73	Not applicable	None	26.7	46	1228.2	femur (n = 28), tibia (n = 4), humerus (n = 3), mandible (n = 3), fibula (n = 1), ilium (n = 2), sacrum (n = 2), frontal bone (n = 1), sphenoid (n = 1), maxilla (n = 1) (Table II, 608)	osteosarcoma	resection (611)	pre-operative radiation (610), post-radiation chemotherapy (612)	Symptoms to diagnosis: "The average duration of symptoms was 2.5 months" (612) Therapy to mets: "The average time period for the appearance of metastases calcualted from the onset of therapy was 5.5 months." (607) Radiation to surgery: "The plan at the UCLA Center for Health Sciences has been on an elective basis to give preoperative megavoltage irradiation, 6,000 to 7,000 rads tumor dose at the …	2	4	Yes	Yes	Yes	Yes	Yes	TRUE
Taylor et al., 1985	IV	336	188	148	None	Not reported	Not reported	Not reported	Not reported	Not reported	Not reported	Not applicable	0-9 (n = 25), 10-14 (n = 101), 15-19 (n = 112), >20 (n = 98) (Table 3, 98)	Excluded from age summary statistics due to insufficient reporting			humerus (n = 36), femur (n = 77), distal knee or elbow (n = 102), pelvis, scapula, or clavicle (n = 21) (Table 3, 98)	osteosarcoma, osteoblastic (n = 212), chondroblastic (n = 51), fibroblastic (n = 73) (Table 3, 98)	amputation (n = 294), resection (limb sparing) (n = 31), none (n = 11) (Table 2, 93)	chemotherapy, immunotherapy (Table 2, 93)	Symptoms to diagnosis: "From these findings, a prognostic score was developed, which was based on the number of the following unfavorable characteristics: age younger than 10 years, male sex, tumor diameter more than 15 cm, cell type osteoblastic or chondroblastic, duration of symptoms 2 months or less, and involvement of the femur or humerus. Patients with five or six of these unfavorable charac…	2	3	Yes	Yes	Yes	Yes	Yes	TRUE
Thomas et al., 2014	IV	7	5	2	None	36	Not reported	Not reported	Not reported	15	54	Not applicable	None	36	7	252	sacrum (n = 7), more detailed location in Table 1, 181	chondrosarcoma (n = 3), chordoma (n = 2), chondroblastic osteosarcoma (n = 1), spindle cell sarcoma (n = 1) (Table 1, 181)	sacral resection involving the proximal sacrum, with ilio-lumbar reconstruction (n = 7) (181)	pre- and post-operative chemo (n = 2) (181)	Diagnosis to surgery: reported on an individual basis in Table 1, 181 Surgery to bony union: reported on an individual basis in Table 3, 184 Surgery to metalwork or graft complication: reported on an individual basis in Table 2, 182	7	4	Yes	Yes	Yes	Yes	Yes	TRUE
Trieb et al., 2013	III	49	28	21	None	21.8	12	Not reported	Not reported	9	53	Not applicable	None	21.8	49	1068.2	femur (n = 25), tibia (n = 16), ileum or sacrum (n = 6), humerus (n = 2) (559)	high-grade (43 grade III and 6 grade II) osteosarcoma (559)	definitive surgery… with surgical margins that were wide in all cases (n = 49) (560)	pre- and post-operative chemo (n = 49) to the COSS96 protocol (560)	Biopsy to chemo: "Following the biopsy, the patients received multi-agent neoadjuvant chemotherapy according to the Cooperative Osteosarcoma Study (COSS) (1) and definitive surgery. The recent (COSS96) chemotherapy protocol consists of one cycle of adriamycin (90 mg/m2) immediately following biopsy, two cases of methotrexate (12 g/m2 and 120 mg/m2) at 3 and 4 weeks following biopsy and a combinat…	6	4	Yes	Yes	Yes	Yes	Yes	TRUE
Tsagozis et al., 2019	IV	256	147	109	None	20	Not reported	Not reported	Not reported	0	90	Not applicable	None	20	256	5120	distal femur (n = 92), proximal tibia (n = 51), pelvis (n = 33), proximal humerus (n = 27), proximal fibula (n = 13), proximal femur (n = 12), other (n = 28) (Table I, 740)	chondroblastic osteosarcoma (n = 256) (739)	limb salvage (n = 173), amputation (n = 60) (740)	pre-operative chemo to a specific protocol (n = 245), radiotherapy (n = 36) (Table I, 740)	Symptoms to diagnosis: median duration of symptoms, wks (IQR): 16 (6 to 18) (Table I, 740) Chemo to surgery: "Of the 256 patients, 245 received chemotherapy in keeping with conventional regimens in place at the time of diagnosis: doxorubicin 25 mg/m2 for three days and cisplatin 100 mg/m2 every three weeks for six cycles in total, with surgery occurring at nine weeks being the standard regimen. "…	2	3	Yes	Yes	Yes	No	Yes	TRUE
VandenBuscche et al., 2016	IV	17	9	8	None	29.2	Not reported	Not reported	Not reported	12	70	Not applicable	None	29.2	17	496.4	mandible (n = 3), fibula (n = 2), femur (n = 1), groin (n = 1), tibia (n = 3), sacrum (n = 1), popliteal (n = 1), calf (n = 1), ilium (n = 1), humerus (n = 1), skull (n = 1), inguinal soft tissue (n = 1) (Table 1, 3)	osteosarcoma (reported individually in Table 1, 3)	surgery (n = 14) (Table 1, 3)	chemotherapy (n = 12), radiotherapy (n = 4) (Table 1, 3)	Symptoms to diagnosis: "In patients with primary lesions, all but 1 presented with pain persisting for 1 week to 1 year before biopsy. Four of these patients also noticed swelling or fullness in the affected region in addition to pain. Two patients noticed the pain after a sports-related injury." (2) Survival: reported individually in Table 1 (3)	2	4	Yes	Yes	Yes	Yes	Yes	TRUE
Zileli et al., 2003	IV	34	14	20	None	42	Not reported	Not reported	Not reported	14	71	Not applicable	None	42	34	1428	sacrum	chordoma (n = 8), chondrosarcoma (n = 3), osteosarcoma (n = 2), liposarcoma (n = 1), plasmocytoma (n = 2), ependymoma (n = 3), hemangiopericytoma (n = 1),= (Table 2, 2)	sacrectomy (n = 11), gross resection (n = 12), partial resection (n = 11) (Table 4, 2)	radiotherapy (n = 12), chemotherapy (n = 2) (3)	Symptoms to diagnosis: "The median duration of symptoms prior to surgery was 20 months (7 days–10 years). The most frequent clinical symptom was pain." (3) Survival: reported in groups by outcome in Table 6 (3)	2	4	Yes	Yes	Yes	Yes	Yes	TRUE
Zils et al., 2013	IV	20	11	9	None	31	29	Not reported	Not reported	5	58	Not applicable	None	31	20	620	spine, reported individually in Table 1 (2192)	telangiectatic, osteoblastic, chondroblastic, reported individually in Table 1 (2192)	resection (n = 20)	chemotherapy to individually specificed protocols (Table 1, 2192) (n = 20), radiotherapy (n = 13)	Symptoms to diagnosis: "Information about pain at diagnosis was available for 19 of20 patients, all of whom presented with pain (median duration: 85 days). Data on neurological dysfunction was available for all patients and it was experienced by nine (median duration: 11 days). A pathologic fracture was recognized in three patients." (2191) Surgery to first event: reported individually in Table 1…	2	4	Yes	Yes	Yes	Yes	Yes	TRUE
Zils et al., 2015	IV	7	2	5	None	13	Not reported	Not reported	Not reported	7	16	Not applicable	None	13	7	91	tibia (n = 5), ulna (n = 1), fibula (n = 1) (3)	osteoblastic (n = 2), osteoblastic-sclerosing (n = 1), malignant fibrous histiocytoma-like (n = 2), telangiectatic (n = 1), unclassified (n = 1) (Table 1, 4)	limb salvage (n = 2), amputation (n = 4), rotationplasty (n = 1) (3)	pre-operative chemo (n = 7)	Symptoms to diagnosis: "Information about symptoms and their duration before diagnosis were available for every patient, of whom all presented with pain (median duration: 80 days) and swelling (median duration: 22 days)." (3) Survival: "At last follow-up, after a median follow up of 13.7 years for three survivors (range 10.5–17.6) and 7.2 years for all seven patients (range 0.3–17.6), two patient…	2	4	Yes	Yes	Yes	Yes	Yes	TRUE
