# Supplementary material for: Timing of treatment in osteosarcoma: challenges and perspectives – a scoping review
Source: BMC Cancer. 2022 Sep 10;22:970. doi: 10.1186/s12885-022-10061-0 (PMC9464396; doi:10.1186/s12885-022-10061-0)
Supplement: Supplementary file 3 — Additional file 3. [file 12885_2022_10061_MOESM3_ESM.xlsx]

## Sheet: Sheet1
Appendix C. MMAT Grading Criteria.
Study	Study Design	Criteria 1	Criteria 2	Criteria 3	Criteria 4	Criteria 5	Score
Amr et al., 2000	4	Yes	Yes	Yes	Yes	Yes	1
Bacci et al., 2009	4	Yes	Yes	Yes	Yes	Yes	1
Bertoni et al., 2005	4	Yes	Yes	Yes	Yes	No	0.8
Chow et al., 2000	4	Yes	Yes	Yes	Yes	No	0.8
Daecke et al., 2005	4	Yes	Yes	Yes	Yes	Yes	1
Daugaard et al., 1987	4	Yes	Yes	Yes	Yes	Yes	1
Donati et al., 2004	4	Yes	Yes	Yes	Yes	Yes	1
Evans et al., 2020	4	Yes	Yes	Yes	Yes	Yes	1
Feng et al., 2013	4	Yes	Yes	Yes	Yes	No	0.8
Fuchs et al., 1998	3	Yes	Yes	Yes	Yes	Yes	1
Fuchs et al., 2009	4	Yes	Yes	Yes	Yes	Yes	1
Guo et al., 1981	4	Yes	Yes	No	Yes	No	0.6
Ham et al., 2000	4	Yes	Yes	Yes	Yes	Yes	1
Hu et al., 2010	4	No	Yes	Yes	Yes	No	0.6
Jamshidi et al., 2017	1	Yes	Yes	Yes	Yes	Yes	1
Kager et al., 2010	4	Yes	Yes	Yes	Yes	Yes	1
Kozlowski et al., 1988	1	Yes	Yes	Yes	Yes	Yes	1
Lawrence et al., 1993	4	Yes	Yes	Yes	Yes	Yes	1
Letaief et al., 2020	4	Yes	Yes	Yes	Yes	Yes	1
Makley et al., 1988	2	No	No	Yes	No	Yes	0.4
Ozaki et al., 2002	4	Yes	Yes	Yes	Yes	Yes	1
Ozaki et al., 2003	4	Yes	Yes	Yes	Yes	Yes	1
Parry et al., 2016	3	Yes	Yes	Yes	No	Yes	0.8
Pylkkanen et al., 1997	3	Yes	Yes	Yes	No	Yes	0.8
Rao et al., 1978	4	Yes	Yes	Yes	Yes	Yes	1
Saeter et al., 1991	3	Yes	Yes	Yes	No	Yes	0.8
Sathiyamoorthy and Ali, 2012	1	Yes	Yes	Yes	Yes	Yes	1
Sordillo et al., 1983	4	Yes	Yes	Yes	Yes	Yes	1
Stein, 1975	4	Yes	Yes	Yes	Yes	Yes	1
Taylor et al., 1985	3	Yes	Yes	Yes	Yes	Yes	1
Thomas et al., 2014	4	Yes	Yes	Yes	Yes	Yes	1
Trieb et al., 2013	4	Yes	Yes	Yes	Yes	Yes	1
Tsagozis et al., 2019	3	Yes	Yes	Yes	No	Yes	0.8
VandenBuscche et al., 2016	4	Yes	Yes	Yes	Yes	Yes	1
Zileli et al., 2003	4	Yes	Yes	Yes	Yes	Yes	1
Zils et al., 2013	4	Yes	Yes	Yes	Yes	Yes	1
Zils et al., 2015	4	Yes	Yes	Yes	Yes	Yes	1
